# Supplementary material for: Globospiramine from Voacanga globosa Exerts Robust Cytotoxic and Antiproliferative Activities on Cancer Cells by Inducing Caspase-Dependent Apoptosis in A549 Cells and Inhibiting MAPK14 (p38α): In Vitro and Computational Investigations
Source: Cells. 2024 Apr 30;13(9):772. doi: 10.3390/cells13090772 (PMC11082999; doi:10.3390/cells13090772)
Supplement: Supplementary file 1 [file cells-13-00772-s001.zip]

Archive with 1 entries (1 files):
- cells-2931030-supplementary.pdf
